# Supplementary material for: Water supply and runoff capture reliability curves for hypothetical rainwater harvesting systems for locations across the U.S. for historical and projected climate conditions
Source: Data Brief. 2018 Mar 11;18:441–7. doi: 10.1016/j.dib.2018.03.024 (PMC5996225; doi:10.1016/j.dib.2018.03.024)
Supplement: Supplementary file 2 — Supplementary material [file mmc2.zip]

Archive with 17 entries (17 files):
- A1.jpg
- A10.jpg
- A11.jpg
- A12.jpg
- A13.jpg
- A14.jpg
- A15.jpg
- A16.jpg
- A17.jpg
- A2.jpg
- A3.jpg
- A4.jpg
- A5.jpg
- A6.jpg
- A7.jpg
- A8.jpg
- A9.jpg
