# Supplementary material for: Water supply and runoff capture reliability curves for hypothetical rainwater harvesting systems for locations across the U.S. for historical and projected climate conditions
Source: Data Brief. 2018 Mar 11;18:441–7. doi: 10.1016/j.dib.2018.03.024 (PMC5996225; doi:10.1016/j.dib.2018.03.024)
Supplement: Supplementary file 3 — Supplementary material [file mmc3.zip]

Archive with 17 entries (17 files):
- B1.jpg
- B10.jpg
- B11.jpg
- B12.jpg
- B13.jpg
- B14.jpg
- B15.jpg
- B16.jpg
- B17.jpg
- B2.jpg
- B3.jpg
- B4.jpg
- B5.jpg
- B6.jpg
- B7.jpg
- B8.jpg
- B9.jpg
