# Supplementary material for: Water supply and runoff capture reliability curves for hypothetical rainwater harvesting systems for locations across the U.S. for historical and projected climate conditions
Source: Data Brief. 2018 Mar 11;18:441–7. doi: 10.1016/j.dib.2018.03.024 (PMC5996225; doi:10.1016/j.dib.2018.03.024)
Supplement: Supplementary file 4 — Supplementary material [file mmc4.zip]

Archive with 34 entries (34 files):
- C1.jpg
- C10.jpg
- C11.jpg
- C12.jpg
- C13.jpg
- C14.jpg
- C15.jpg
- C16.jpg
- C17.jpg
- C18.jpg
- C19.jpg
- C2.jpg
- C20.jpg
- C21.jpg
- C22.jpg
- C23.jpg
- C24.jpg
- C25.jpg
- C26.jpg
- C27.jpg
- C28.jpg
- C29.jpg
- C3.jpg
- C30.jpg
- C31.jpg
- C32.jpg
- C33.jpg
- C34.jpg
- C4.jpg
- C5.jpg
- C6.jpg
- C7.jpg
- C8.jpg
- C9.jpg
