# Supplementary material for: Water supply and runoff capture reliability curves for hypothetical rainwater harvesting systems for locations across the U.S. for historical and projected climate conditions
Source: Data Brief. 2018 Mar 11;18:441–7. doi: 10.1016/j.dib.2018.03.024 (PMC5996225; doi:10.1016/j.dib.2018.03.024)
Supplement: Supplementary file 5 — Supplementary material [file mmc5.zip]

Archive with 34 entries (34 files):
- D1.jpg
- D10.jpg
- D11.jpg
- D12.jpg
- D13.jpg
- D14.jpg
- D15.jpg
- D16.jpg
- D17.jpg
- D18.jpg
- D19.jpg
- D2.jpg
- D20.jpg
- D21.jpg
- D22.jpg
- D23.jpg
- D24.jpg
- D25.jpg
- D26.jpg
- D27.jpg
- D28.jpg
- D29.jpg
- D3.jpg
- D30.jpg
- D31.jpg
- D32.jpg
- D33.jpg
- D34.jpg
- D4.jpg
- D5.jpg
- D6.jpg
- D7.jpg
- D8.jpg
- D9.jpg
